# Supplementary material for: IL-23 drives uveitis by acting on a population of tissue-resident entheseal T cells
Source: JCI Insight. 2025 Aug 28;10(19):e182616. doi: 10.1172/jci.insight.182616 (PMC12513492; doi:10.1172/jci.insight.182616)
Supplement: Supporting data values [file jciinsight-10-182616-s209.xlsx]

## Sheet: Fig 2B
Absolute Cell Counts
CD3+	CD3+ IL-23R+
87	8
82	16
105	29
96	19
119	54
91	15
31	1
116	2
85	3
81	4
122	5
105	4
102	45
111	40
51	6
93	34
71	4
65	7
87	4
115	3
53	0
45	1
58	0
63	0

## Sheet: Fig 2C
Relative Frequency (%) of populations
CD4-CD8-	TCRgd+
100	87.5
100	93.8
100	100
94.7	84.2
98.1	98.1
100	93.3
100	100
100	75
100	20
100	25
100	97.8
75	90
95.6	100
97.5	94.1
100	75
100	57.1
100	75
57.1	66.7
75
66.7

## Sheet: Fig 2E
Relative Frequency (%) of populations
	gdTCR+ CD69+	gdTCR+ CD44+
	95.7	60
	85.7	66.7
	97.1	83.3
	100	100
	94.4	70.8
	95.7	75

## Sheet: Fig 3B
Absolute counts CD45+
Anterior Uvea				Retina
Naïve	ShH10_GFP	ShH10_IL-23		Naïve	ShH10_GFP	ShH10_IL-23
83	844	1403		302	2706	4593
78	638	1353		487	2108	3784
71	450	2018		312	2349	3517
80	510	2922		645	1927	3063
	602	1636			1975	1911
	860	1596			1998	1942
	713	863			1017	2763
	609	2439			1380	7187
	937	1918			1707	5974
		2296				1792
		4459				4723
		4499				2103
		3790				2953

## Sheet: Fig 3C
Correlation of OCT (disease score) with CD45+ absolute counts (flow cytometry
		OCT Score	CD45 Counts
	ShH10 IL-23	0.571845	5996
		0.716214	5137
		0.363902	5535
		0.417329	5985
		0.280532	3547
		0.515628	3538
		0.200727	3626
		0.245053	9626
		1.12677	7892
	ShH10 GFP	0.079868	3550
		0.141841	2746
		0.195046	2799
		0.070777	2437
		0.120765	2577
		0.183317	2858
		0.061913	1730
		0.113501	1989
		0.263121	2644

## Sheet: Fig 3D
Correlation of IL-23 expression (ELISA) with CD45+ absolute counts (flow cytometry
		IL-23 pg/ug protein	CD45+ cell counts
	ShH10 IL23	3.03	4593
		2.91	3784
		*nd	3517*		*nd : No IL-23 expression detected from these retinal supernatant samples; excluded from graph
		3.75	3063
		2.76	1911
		2.45	1942
		1.43	2763
		3.77	7187
		2.81	5974
	ShH10 GFP	0.28	2706
		0.23	2108
		0.2	2349
		0.24	1927
		0.39	1975
		0.28	1998
		0.27	1017
		nd *	1380*
		0.25	1707

## Sheet: Fig 3E
Absolute counts CD3+
Anterior Uvea				Retina
Naïve	ShH10_GFP	ShH10_IL-23		Naïve	ShH10_GFP	ShH10_IL-23
6	357	412		8	505	787
14	143	409		8	221	530
9	137	638		6	221	618
9	167	623		11	132	347
	146	383			178	160
	247	480			280	176
	172	199			40	166
	173	680			132	870
	234	634			150	726
		747				172
		1604				830
		1373				196
		1125				363

## Sheet: Fig 3F
IL-17A expression (MFI) from ab or gd T cells
gdTCR+				abTCR+
Naïve	ShH10_GFP	ShH10_IL-23		Naïve	ShH10_GFP	ShH10_IL-23
1251	1142	21279		1680	2169	11581
2534	4320	7720		1402	1816	1821
1265	2319	15940		1458	1776	2411
1269		32821		1598	1529	7872
1979				2268
				1426
				1666
				2485

## Sheet: Fig 4B
Absolute counts CD45+
Anterior Uvea							Retina
C57BL/6J			Rag2 KO				C57BL/6J			Rag2 KO
Naive	ShH10_GFP	ShH10_IL-23	Naive	ShH10_GFP	ShH10_IL-23		Naive	ShH10_GFP	ShH10_IL-23	Naive	ShH10_GFP	ShH10_IL-23
83	844	1403	247	140	230		302	2706	4593	658	609	731
78	638	1353	139	210	202		487	2108	3784	695	515	653
71	450	2018	197	219	130		312	2349	3517	708	610	995
80	510	2922	80	118	151		645	1927	3063	780	614	518
	602	1636		112	185			1975	1911		907	793
	860	1596		144	225			1998	1942		708	696
	713	863			391			1017	2763			1238
	609	2439			143			1380	7187			722
	937	1918			189			1707	5974			819
		2296			394				1792			858
		4459			290				4723			626
		4499							2103
		3790							2953

## Sheet: Fig 4D
Absolute counts CD45+
Retina				Anterior Uvea
Naïve	PBS	FTY720		Naïve	PBS	FTY720
31	17006	4094		872	14681	2915
1361	18648	2545		765	19459	1671
1594	3608	2370		1626	13592	2341
1461	9801	2631		1416	12546	1183
1409	19092	12732		1485	28194	6283
1409	14681	1184		2560	22060	1735
2039	40551	3180		1113	20345	1866
1852	19459	1076		769	15591	1675
	13592	1953			19147	2890
	12546	7757			12384	9495
	28194	3138			6169	3452

[truncated: 13 more sheets: Fig 4E, Fig 4F, Fig 4H, Fig 6B, Fig 6C, Fig 6E, SUPP Fig 2A, SUPP Fig 2C, SUPP Fig 4A-F, SUPP Fig 5B, SUPP Fig 6 A-D, SUPP Fig 7B, SUPP Fig 9]
